# Supplementary material for: Choline PET based dose-painting in prostate cancer - Modelling of dose effects
Source: Radiat Oncol. 2010 Mar 18;5:23. doi: 10.1186/1748-717X-5-23 (PMC2848061; doi:10.1186/1748-717X-5-23)
Supplement: Additional file 1 — This file contains a sheet where parameters like choline PET sensitivity/specificity, α, α/β, γ50, TCD50, dose, SIB dose and single dose can be specified and a sheet carrying out all necessary calculation steps. [file 1748-717X-5-23-S1.XLS]

## Sheet: parameters
11C choline-PET for prostate SIB
Choline-PET
sensitivity	0.64
specificity	0.9
Data on prostate cancer, intermediate risk
α [Gy^(-1)]	0.04
α/β [Gy]	1.5
γ50	1.4
TCD50 [Gy]	57.8	cross-check
dose [Gy]	74
SIB dose [Gy]	90
single dose [Gy]	2
SIB single dose [Gy]	2.43243
number of fractions	37
SF2 (TCD50)	0.88065
α [Gy^(-1)] calculated	0.0272346	cross-check
TCP_conv	0.961353
TCP_SIB/TCP_conv	1.02349
%increase in TCP	2.25818

## Sheet: calculation
11C choline-PET for prostate SIB
Choline-PET				TCP_conv
sensitivity	0.64			#N	39.3711
specificity	0.9			SF	0.00100109
				TCP	0.961353
Data on prostate cancer, intermediate risk				TCD50 calc	43.2809
α [Gy^(-1)]	0.04			TCD50 exp - calc	14.5191
α/β [Gy]	1.5			TCP_conv	0.961353
γ50	1.4
TCD50 [Gy]	57.8	cross-check
dose [Gy]	74			TCP_SIB
SIB dose [Gy]	90			SF (not corrected)	7.96524e-05
single dose [Gy]	2
SIB single dose [Gy]	2.43243
number of fractions	37			TCP_SIB/TCP_conv	1.02349
SF2 (TCD50)	0.88065
α [Gy^(-1)] calculated	0.0272346	cross-check		%increase in TCP	2.25818
